# Supplementary material for: Women and Men’s Perspectives on the Factors Related to Women’s Dyadic Sexual Desire, and on the Treatment of Hypoactive Sexual Desire Disorder
Source: J Clin Med. 2021 Nov 15;10(22):5321. doi: 10.3390/jcm10225321 (PMC8623679; doi:10.3390/jcm10225321)
Supplement: Supplementary file 1 [file jcm-10-05321-s001.zip]

Archive with 1 entries (1 files):
- jcm-1405525-supplementary.pdf
